# Supplementary material for: Correction: A systematic review of the etiopathogenesis of Kienböck’s disease and a critical appraisal of its recognition as an occupational disease related to hand-arm vibration
Source: BMC Musculoskelet Disord. 2024 Mar 13;25:215. doi: 10.1186/s12891-023-06850-8 (PMC10935838; doi:10.1186/s12891-023-06850-8)
Supplement: Supplementary file 2 — Supplementary material 2: The correct Additional file 1: Appendix [file 12891_2023_6850_MOESM2_ESM.xls]

## Sheet: Tabelle1
Author	Journal	year	language	vollständiger Artikel	preclinical	expert opinion	case report	case series	case-control	systematic review	meta-analysis	negative ulnar variance	art. blood supply	hand-arm vibration	trauma	morphology of the lunate	heavy manual labor	venous congestion	steroid induced osteonecrosis	no risk factor identified	systemic lupus erythematosus	cerebral palsy	sport	scleroderma	genetic predisposition	Raynaud’s phenomenon	Antiphospholipid syndrom	gpout	HIV infection	osteomyelitis	synovialitis	sickel cell disease	dermatomyositis	Langer-Giedion Syndrom	fault plate hypothesis	decompression sickness	hepatitis C virus	Crohn disease	coalition of capitate and trapezoid	Capitohamate fusion	smoking	positive ulnar variance	rheumatoid arthritis	multiple hereditary osteochondromatosi
Peste J.L.	Bulletins de la Société Anatomique de Paris	1843	fre	1			1								1
Kienböck R.	Fortschritte Röntgenstrahlen	1910	ger	1				1					1		1
Baum E.W.	Bruns'. Beitr. klin. Chir.	1913	ger	1			1								1
Müller W.	Beiträge zur Klinischen Chirurgie	1920	ger	1				1						1			1
Goldsmith R.	Ann Surg	1925	eng	1			1						1	1	1
Henderson M.S.	J Bone Joint Surg Am.	1926	eng	1			1					1	1		1
Schneck F.	Bruns Beiträge zur klinischen Chirurgie	1928	ger	1				1
Cordes E.	Bruns Beiträge zur klinischen Chirurgie	1930	ger	1				1							1
Wette A.	Arch orthop Unfall- Chir	1931	ger	1				1						1			1
Mouat TB	Br J Surg	1931	eng	1				1					1	1	1
Ringsted A.	Acta Chirurgica Scandinavica	1932	ger	1			1																		1
Hultén O	Acta Chirurgica Scandinavica	1935	ger	1				1				1
Köstler J.	Archiv für Orthopädische und Unfall-Chirurgie	1935	ger	1	1								1	1	1
Conwell HE.	Ann Surg.	1936	eng	1				1							1
Wette W.	Arch orthop Unfall-Chir	1936	ger	1				1					1	1	1
Joeck H.	Arch Orthop Unfallchir	1937	ger	1				1				1
Cave E. F.	J. Bone. Joint Surg.	1939	eng	1				1							1
Stahl F.	Acta Chirurgica Scandivanica	1947	eng	0
Hamm H.	Fortschr. Geb. Rontgenstr. Nuklearmed.	1956	ger	0
Decoulx P.	Lille Chir.	1957	fre	1				1						1
Marek F.M	Clin Orthop.	1957	eng	1				1				1	1		1		1
Mau H.	Z Orthop Ihre Grenzgeb	1958	ger	1				1				1
Koenig G.	Arch Orthop Unfallchir	1961	ger	1				1							1	1
Roche L.	Arch Mal Prof.	1961	fre	1				1						1
Roche L.	Rontgeneur Radiodiagn Clin Eur	1962	ger	0
Lee ML.	Acta Orthop Scand	1963	eng	1	1								1
Betzel F.	Hefte zur Unfallheilkunde	1964	ger	1				1						1
Laarman A.	Archiv für orthopädische und Unfall-Chirurgie	1965	ger	1	1								1
Antuna Zapico JM	Bull Assoc Anat (Nancy)	1965	fre	1	1								1			1
Kort J.	Monatsschr Unfallheilkd Versicher Versorg Verkehrsmed	1965	ger	1			1					1	1	1	1
Viernstein K	Reconstr Surg Traumatol	1969	eng	1				1				1
Beck E.	Monatsschr Unfallheilkd Versicher Versorg Verkehrsmed	1970	ger	1				1				1
Chan KP	Clin Orthop Relat Res	1971	eng	1				1				1
Barber H.	Orthopedics	1972	eng	1				1					1
Gentaz R.	Nouv. Presse Med.	1972	fre	1				1
Kumlin T	Br J Ind Med.	1973	eng	1					1					1
Axelsson R.	Handchirurgie	1973	ger	1				1				1
Horvath F	Radiol Diagn (Berl)	1973	ger	1					1					1
Laitinen J	J Occup Med.	1974	eng	1				1						1
Steinhauser J	Arch Orthop Unfallchir	1974	ger	1				1				1
Gelberman R. H.	J Bone Joint Surg Am	1975	eng	1				1				1
Koken E. W.	Z. Orthop. Ihre Grenzgeb.	1975	ger	1	1								1
Rooker G. D.	J Bone Joint Surg Br.	1977	eng	1			1															1
Urman JD	Arthritis Rheum	1977	eng	1				1													1
Suzuki K	Acta Orthop Scand.	1978	eng	1					1					1
Kawashima M	Clin Orthop Relat Res	1978	eng	1				1																												1
Beckenbaugh R. D.	Clin. Orthop. Relat. Res.	1980	eng	1				1							1
Gelberman R. H.	J Hand Surg Am	1980	eng	1	1								1
Kuhlmann JN	Bull Assoc Anat (Nancy).	1980	fre	1	1								1
Dupont S	Rev Rhum	1981	fre	1		1						1			1	1									1
Segmüller G.	Orthopäde	1981	ger	1		1						1	1						1		1	1
Kuhlmann J.N.	Bull Assoc Anat (Nancy). 1981 Dec;65(191):433-46.	1981	fre	1	1								1
Castagnoli M.	Arthritis Rheum.	1981	eng	1			1																					1
Saffar P.	Ann. Chir. Main	1982	fre	1				1				1					1
Macnicol M. F.	Hand	1982	eng	1			1																																1
Razemon J. P.	Ann. Radiol. (Paris)	1982	fre	0
Mestdagh H.	Ann Chir Main.	1982	fre	1	1								1
Razemon J. P.	Ann. Chir Main	1982	fre	1				1						1		1
Panagis JS	J Hand Surg [Am ]	1983	eng	1	1								1
Harkonen H	Br J Ind Med	1984	eng	1					1					1
Lanzer W	Clin. Orthop. Relat Res.	1984	eng	1			1																									1
White R. E. Jr.	J Hand Surg [Am ]	1984	eng	1				1							1
David C.	Iowa Orthop J.	1985	eng	1			1																		1
Fu F. H.	Orthopedics	1985	eng	1			1
Linscheid R. L.	J Hand Surg [Am ]	1985	eng	1		1
Alexander A. H.	Orthop. Clin. North Am	1986	eng	1		1						1	1
Gelberman RH	Clin Orthop Relat Res	1986	eng	1	1								1
Kahn M. L.	Orthop. Rev.	1986	eng	1			1																							1
Kristensen S. S	J Hand Surg [Br ]	1986	eng	1					1			1
Stahl S.	J Hand Surg [Am ]	1986	eng	1			1					1
Gemne G.	Scand. J Work Environ. Health	1987	eng	1						1				1
Mirabello S.C.	J Hand Surg [Am ]	1987	eng	0
Nathan P. A.	J Hand Surg [Am ]	1987	eng	1			1					1
Kuhlmann JN	Surg Radiol Anat.	1988	eng	1	1
Ribbans W. J.	J Hand Surg [Br ]	1988	eng	1			1																	1		1
Culp R. W.	J Hand Surg [Am ]	1989	eng	1			1												1																			1
Yoshida T	Arch Orthop Trauma Surg	1990	eng	1				1				1
Alijotas J.	Clin. Exp. Rheumatol.	1990	eng	1				1																			1
Chen W. S.	Clin. Orthop. Relat Res.	1990	eng	1					1			1
Ehall R	Beitr Orthop Traumatol	1990	ger	1		1						1		1	1	1																										1
Horii E	J Hand Surg [Am ]	1990	eng	1	1							1
Bourne M. H.	J Hand Surg [Am ]	1991	eng	1				1					1		1
Nakamura R	Am J Sports Med	1991	eng	1				1									1						1
Nakamura R	J Hand Surg [Br ]	1991	eng	1					1			1
Jensen CH	J Hand Surg Am.	1993	eng	1				1										1
Joji S	J Hand Surg [Br ]	1993	eng	1				1														1
Tsuge S	J Hand Surg [Br ]	1993	eng	1					1							1
Williams C. S.	Hand Clin.	1993	eng	1		1							1
Aspenberg P.	J Hand Surg [Br ]	1994	eng	1	1								1
D'Hoore K	J Hand Surg [Am ]	1994	eng	1					1			1
Hofmann S	Orthopäde	1994	ger	1		1						1		1
Kahn S. J.	Clin. Pediatr.	1994	eng	1			1																										1
Weiss A. P.	J Hand Surg [Am ]	1994	eng	1		1						1
Arner M	J Hand Surg Br.	1996	eng	1			1						1
Foster R. J.	J Hand Surg [Am ]	1996	eng	1			1					1			1
Schiltenwolf M	J Hand Surg [Am ]	1996	eng	1					1									1
Schiltenwolf M	Acta Anat (Basel).	1997	eng	1	1													1
Garcia-Elias M.	Current Orthopaedics	1997	eng	1		1						1	1		1	1
Fredericks T. K.	Int. J Occup. Med. Environ. Health	1997	eng	1		1						1	1	1	1		1
Mok C.C.	Scand J Rheumatol	1997	eng	1			1														1						1
Schuind F. A.	J Hand Surg [Am ]	1997	eng	1			1					1																						1
Watson H. K.	J Hand Surg [Br ]	1997	eng	1		1																													1
Bonzar M	J Bone Joint Surg Am	1988	eng	1					1			1
Taniguchi Y	J Orthop Sci.	1998	eng	1			1												1
Bovenzi M.	Int Arch Occup Environ Health	1998	eng	1		1								1
Edmunds I.	Aust. N. Z. J Surg	1998	eng	1			1
Leclercq C.	J Hand Surg [Br ]	1998	eng	1			1															1
Mok C. C.	Br. J Rheumatol.	1998	eng	1			1																																				1
Schiltenwolf M.	Trauma Berufskrankh	1998	ger	1					1									1
Taniguchi Y.	J Orthop. Sci.	1998	eng	1				1				1					1		1
de Gauzy J. S.	J Hand Surg [Am ]	1999	eng	1			1																																					1
Matsumoto AK	Clin Exp Rheumatol	1999	eng	1			1																	1
Rennie C.	J Clin Rheumatol	1999	eng	1			1																	1		1
Shin A. Y.	J Hand Surg [Br ]	1999	eng	1		1																						1
Taniguchi Y	J Hand Surg [Br ]	1999	eng	1				1												1
Allan C. H.	J Am Acad. Orthop. Surg	2001	eng	1		1						1	1	1	1	1		1
Brown P	Clin Infect Dis	2001	eng	1			1																						1
Chung KC	Ann Plast Surg	2001	eng	1							1	1
Freedman DM	Clin Orthop Relat Res.	2002	eng	1		1							1
Hagberg M.	Int Arch Occup Environ Health	2002	eng	1						1				1
Taniguchi Y	Hand Surg	2002	eng	1			1														1
De Smet L.	Acta Orthop Belg.	2003	eng	1			1													1
Ferlic RJ	Clin Orthop Relat Res.	2003	eng	1			1					1
Abe Y.	J Orthop. Sci.	2003	eng	1			1																																	1
Muramatsu K.	Int. Orthop	2003	eng	1					1			1
Pichler M	Surg Radiol Anat	2003	eng	1	1													1
Thienpont E	Acta Orthop Belg.	2004	eng	1					1			1				1
Cvitanich M	J Hand Surg Br.	2004	eng	1			1																1
Irisarri C.	J Hand Surg [Br ]	2004	eng	1		1																									1
Botte MJ	Orthop Clin North Am.	2004	eng	1		1							1
Yazaki N	J Hand Surg Br	2005	eng	1			1													1
Budoff JE.	J Hand Surg Am.	2006	eng	1			1																																		1
Herzberg G	J Hand Surg Am	2006	eng	1			1																1
Lamas C	Chir Main	2007	eng	1	1								1			1
Hurley RT	Can J Surg.	2008	eng	1			1					1
Mathieu L	Chir Main.	2009	fre	1			1													1
Owers K. L.	J Hand Surg Eur. Vol.	2010	eng	1	1											1
Irisarri C.	Handchir Mikrochir Plast Chir.	2010	eng	1				1				1	1	1	1	1		1	1										1	1	1						1
Sum				133	18	17	40	41	14	2	1	40	32	24	24	12	7	7	5	4	4	4	3	3	3	2	2	2	2	2	2	1	1	1	1	1	1	1	1	1	1	1	1	1
